# Supplementary material for: Mid-Level Data Fusion Techniques of LC-MS and HS-GC-MS for Distinguishing Green and Ripe Forsythiae Fructus
Source: Molecules. 2025 Mar 21;30(7):1404. doi: 10.3390/molecules30071404 (PMC11990718; doi:10.3390/molecules30071404)
Supplement: Supplementary file 1 [file molecules-30-01404-s001.zip]

Archive with 1 entries (1 files):
- molecules-3493732-supplementary.pdf
